# Supplementary material for: Comparison of COVID-19 Resilience Index and Its Associated Factors across 29 Countries during the Delta and Omicron Variant Periods
Source: Vaccines (Basel). 2022 Jun 13;10(6):940. doi: 10.3390/vaccines10060940 (PMC9228202; doi:10.3390/vaccines10060940)
Supplement: Supplementary file 1 [file vaccines-10-00940-s001.zip]

Archive with 1 entries (1 files):
- vaccines-1715658-supplementary.pdf
